# Supplementary material for: GFRA3 promoter methylation may be associated with decreased postoperative survival in gastric cancer
Source: BMC Cancer. 2016 Mar 16;16:225. doi: 10.1186/s12885-016-2247-8 (PMC4794813; doi:10.1186/s12885-016-2247-8)
Supplement: Additional file 1: — β values for selected CpG-sites. (TXT 7 kb) [file 12885_2016_2247_MOESM1_ESM.txt]

	Gastric10N	Gastric10T	Gastric11N	Gastric11T	Gastric12N	Gastric12T	Gastric13N	Gastric14N	Gastric14T	Gastric15N	Gastric15T	Gastric16N	Gastric16T	Gastric17N	Gastric17T	Gastric18N	Gastric19N	Gastric19T	Gastric1N	Gastric1T	Gastric20N	Gastric20T	Gastric21N	Gastric21T	Gastric22N	Gastric22T	Gastric23N	Gastric23T	Gastric24N	Gastric24T	Gastric25N	Gastric25T	Gastric26N	Gastric26T	Gastric27N	Gastric27T	Gastric2N	Gastric2T	Gastric5N	Gastric5T	Gastric6N	Gastric6T	Gastric7N	Gastric7T	Gastric8N	Gastric8T	G28T
TIMP3	cg05260966	0,178756607	0,531942344	0,540925126	0,660440383	0,60394769	0,565270432	0,3647264	0,245360631	0,173210187	0,259173973	0,764996578	0,275442164	0,393769953	0,54107806	0,388539848	0,320080633	0,598750188	0,423913742	0,210352521	0,590411779	0,347109179	0,190077379	0,372294275	0,343102755	0,409407612	0,154755655	0,308036121	0,141426977	0,642286317	0,357721733	0,296689944	0,367837252	0,531026447	0,252468414	0,127845795	0,282560745	0,235764887	0,295161111	0,41008282	0,285808749	0,285117785	0,574496381	0,341631288	0,153648901	0,357224341	0,231110826	0,171064061
SEMA3B	cg02657721	0,090908118	0,128186089	0,125725824	0,112762463	0,106463495	0,099667972	0,041859533	0,064127039	0,066828147	0,071647542	0,214163418	0,09196035	0,139919582	0,087928933	0,115249399	0,110888892	0,104779076	0,548187218	0,10796861	0,097725336	0,10551249	0,136686946	0,081795165	0,046602329	0,08480431	0,04858798	0,084870959	0,260067116	0,159392041	0,084103625	0,08462753	0,200131377	0,112413976	0,083167018	0,633333598	0,071127602	0,056379923	0,21534121	0,077625291	0,088696527	0,100112643	0,067123978	0,072682859	0,182533159	0,072354261	0,136397169	0,131758118
FBP2	cg01197831	0,639528885	0,691088292	0,584330283	0,758959255	0,551323759	0,698518194	0,40095523	0,501285182	0,558124558	0,525967917	0,721760155	0,548308951	0,791617922	0,507936628	0,894610307	0,501396768	0,858659467	0,915090023	0,62336996	0,750061787	0,536466198	0,675620401	0,581891277	0,51995085	0,599521313	0,701747729	0,531166493	0,418838024	0,46678951	0,608779918	0,547858912	0,13927079	0,657818539	0,546369216	0,797917486	0,864572801	0,542333339	0,806329212	0,659117909	0,771745589	0,5739867	0,741125215	0,807681078	0,734614806	0,586684794	0,757325785	0,76159263
TEAD4	cg02915837	0,157445764	0,142457555	0,398401541	0,022199791	0,406178764	0,033828602	0,083663372	0,050033218	0,048199866	0,078691631	0,049824229	0,054275308	0,068685989	0,290103367	0,200627079	0,037629367	0,136611227	0,0530714	0,044396127	0,03014156	0,108711125	0,135622854	0,029731223	0,051305838	0,14493074	0,041416092	0,137270421	0,02786636	0,324852929	0,09567148	0,048452112	0,04567483	0,327396967	0,046604682	0,023794481	0,027352227	0,047549099	0,067799919	0,535038519	0,283904257	0,185729536	0,028066621	0,029211503	0,048869039	0,0264703	0,079301338	0,059950327
CDH1	cg00240312	0,182405455	0,250541754	0,441082815	0,054757722	0,413919999	0,255609201	0,122967238	0,087378162	0,188980358	0,19744388	0,055802738	0,327993465	0,209215735	0,388978212	0,179402193	0,032071309	0,063162392	0,04725399	0,13392268	0,357216799	0,264656145	0,129377184	0,264914713	0,061776232	0,26569786	0,051393969	0,208901477	0,067463162	0,524320624	0,404047634	0,259122251	0,142990079	0,653553872	0,097860957	0,06357872	0,042625889	0,291557065	0,06013642	0,42500088	0,136790724	0,056884342	0,069961231	0,04876401	0,17100025	0,108321153	0,12072202	0,232822697
CDKN2A	cg00718440	0,013531178	0,026540567	0,032075454	0,020045437	0,018899901	0,015836721	0,020523626	0,011384165	0,011174973	0,022789806	0,03879856	0,027022561	0,026930326	0,022019208	0,038489116	0,042950952	0,038014239	0,093263683	0,018209297	0,019017437	0,017321338	0,019758923	0,028058134	0,02858635	0,027772055	0,040125138	0,039688469	0,080071328	0,03051065	0,012922454	0,049697767	0,108029281	0,016329013	0,039093292	0,063206292	0,05303484	0,04147926	0,018619053	0,014324505	0,030175664	0,032495775	0,012014328	0,021027777	0,01611208	0,037608201	0,015196821	0,03297592
CDKN2A	cg00718440	0,013531178	0,026540567	0,032075454	0,020045437	0,018899901	0,015836721	0,020523626	0,011384165	0,011174973	0,022789806	0,03879856	0,027022561	0,026930326	0,022019208	0,038489116	0,042950952	0,038014239	0,093263683	0,018209297	0,019017437	0,017321338	0,019758923	0,028058134	0,02858635	0,027772055	0,040125138	0,039688469	0,080071328	0,03051065	0,012922454	0,049697767	0,108029281	0,016329013	0,039093292	0,063206292	0,05303484	0,04147926	0,018619053	0,014324505	0,030175664	0,032495775	0,012014328	0,021027777	0,01611208	0,037608201	0,015196821	0,03297592
LOX	cg01429321	0,06680036	0,051080308	0,113661494	0,694999909	0,288667968	0,035170338	0,018522478	0,040618896	0,056317547	0,328827021	0,035478038	0,032044802	0,083803153	0,420723793	0,018346107	0,049812379	0,072382536	0,02523284	0,035445892	0,429125048	0,194811499	0,323275654	0,062637981	0,067101429	0,39246693	0,079526452	0,055969144	0,081852314	0,137388851	0,109195652	0,022349187	0,070232825	0,418274082	0,091571083	0,04886904	0,077725121	0,080739047	0,40067847	0,195275442	0,030267047	0,057129103	0,520701844	0,052685953	0,040545316	0,050963424	0,028058493	0,022846826
MLH1	cg02279071	0,0204054	0,024336175	0,053263544	0,567861804	0,171383795	0,078773664	0,019477012	0,048437744	0,016810878	0,080548177	0,288741477	0,029445899	0,021975645	0,028175464	0,018639113	0,312607821	0,049731102	0,113852512	0,018044931	0,109308839	0,048180393	0,028352967	0,022423418	0,031123363	0,028336019	0,02471021	0,029146455	0,025382883	0,018686525	0,022434417	0,028574391	0,023514236	0,027725039	0,021846974	0,023849022	0,027148852	0,068011451	0,124093919	0,019647035	0,027149041	0,029922426	0,503581557	0,03291567	0,023645029	0,027932466	0,029929327	0,021664287
SFRP1	cg02388150	0,22847241	0,306721904	0,495703152	0,514275404	0,413086841	0,438316218	0,368123504	0,3222572	0,264898539	0,593562726	0,516202628	0,237429955	0,258078964	0,308891823	0,238152667	0,187212757	0,320783365	0,238204891	0,209141491	0,386120776	0,512355587	0,25676157	0,397939802	0,475270282	0,313469853	0,177446379	0,195170662	0,205374975	0,697993541	0,262169778	0,497835368	0,900497831	0,298106147	0,156337352	0,211056572	0,362856133	0,182422723	0,492475522	0,263206362	0,243465273	0,262440548	0,442841776	0,444454722	0,400501206	0,251878494	0,442437059	0,255167126
SFRP2	cg05774801	0,158624337	0,207777279	0,524198695	0,774980747	0,530655649	0,433361834	0,137334489	0,143334532	0,353716496	0,347678237	0,638806426	0,064719039	0,328117282	0,153562652	0,094961372	0,065531409	0,181558763	0,050452336	0,080297786	0,501139404	0,466694179	0,077079132	0,133924895	0,138651074	0,134227898	0,771966912	0,09248268	0,096936858	0,094274846	0,126863782	0,353970848	0,751400496	0,407161735	0,14429136	0,074469442	0,795525558	0,104006993	0,337740404	0,105724445	0,165858665	0,137178887	0,631730277	0,14043195	0,191187319	0,104933428	0,426772063	0,140760038
SFRP5	cg05937453	0,088619645	0,038522066	0,037769858	0,344583467	0,122669554	0,148122289	0,05884644	0,094764067	0,052150874	0,037486466	0,814470982	0,040053708	0,303685989	0,175479542	0,112958219	0,0371304	0,033982809	0,124097188	0,032211254	0,246677703	0,041310838	0,029852649	0,293980869	0,045059715	0,23141465	0,053881179	0,035276293	0,028496245	0,056648353	0,042315712	0,036875088	0,071663172	0,59458464	0,041458155	0,028227888	0,039502326	0,050705608	0,078292146	0,529044549	0,127755978	0,029258745	0,593444699	0,044309768	0,058392121	0,054637316	0,04053017	0,031723356
